# Supplementary material for: Genetic and species rearrangements in microbial consortia impact biodegradation potential
Source: ISME J. 2025 Jan 25;19(1):wraf014. doi: 10.1093/ismejo/wraf014 (PMC11892951; doi:10.1093/ismejo/wraf014)
Supplement: Table_S1_v8_wraf014 [file table_s1_v8_wraf014.xlsx]

## Sheet: Hoja1
Supplementary Table S1. Amplicon sequence variants (ASVs) detected in the metabarcoding data of this work. The abundance of each ASV in each sample is represented as a fraction of 1. The raw taxonomical classification of each ASV is given according to the RDP database. The confidence value reflects the probability assigned by the classifier to the taxonomic assignment, providing a measure of reli…
#Raw OTU ID	Custom OTU ID	MPO984	MPO977	34ibu	38ibu	Taxonomy according to the RDP database	Confidence
e0b08c14976797ef53776b0824b98cfe	ASV-1	0.0220188	0.0475454	0.221869	0.209333	k__Bacteria; p__Pseudomonadota; c__Alphaproteobacteria; o__Sphingomonadales	0.998512
49c6dc4f61c87923a91fc6e9658da08f	ASV-2	0.0192216	0.0417104	0.192668	0.188872	k__Bacteria; p__Pseudomonadota; c__Alphaproteobacteria; o__Sphingomonadales; f__Erythrobacteraceae	0.720467
dbfc1eaa1afa21e161561dc0f3901edf	ASV-3	0.20854	0.178054	0	0	k__Bacteria; p__Pseudomonadota; c__Alphaproteobacteria; o__Sphingomonadales; f__Sphingomonadaceae; g__Sphingomonas	0.723084
7470c5893dad44fb3cdb1aed90603d3e	ASV-4	0.0148344	0.0325331	0.148325	0.153196	k__Bacteria; p__Pseudomonadota; c__Alphaproteobacteria; o__Sphingomonadales	0.997972
d2c737bfe39d2a53533bcadc94c44cba	ASV-5	0.178736	0.152741	0	0	k__Bacteria; p__Pseudomonadota; c__Alphaproteobacteria; o__Sphingomonadales; f__Sphingomonadaceae; g__Sphingomonas	0.73867
ba6e3d75c301acb6d7bbbf7c8038743e	ASV-6	0.0150409	0.0327186	0.148096	0.137651	k__Bacteria; p__Pseudomonadota; c__Alphaproteobacteria; o__Sphingomonadales	0.996844
f0a225dc7ad48d0d2379ab64f8ae6057	ASV-7	0.0495603	0.0874281	0.0727759	0.0954075	k__Bacteria; p__Pseudomonadota; c__Betaproteobacteria; o__Burkholderiales; f__Alcaligenaceae; g__Achromobacter	0.851247
ed31df7220ec04a9947c55f89248c1e5	ASV-8	0.141566	0.121912	0	0	k__Bacteria; p__Pseudomonadota; c__Alphaproteobacteria; o__Sphingomonadales; f__Sphingomonadaceae; g__Sphingomonas	0.748917
14e680aaf0718e66f5de74ce273b4e3a	ASV-9	0.13947	0.122685	0	0	k__Bacteria; p__Pseudomonadota; c__Alphaproteobacteria; o__Sphingomonadales; f__Sphingomonadaceae; g__Sphingomonas	0.768728
434a1ac197e4600e997dcb1782917179	ASV-10	0.0106301	0.0224779	0.113879	0.107318	k__Bacteria; p__Pseudomonadota; c__Alphaproteobacteria; o__Sphingomonadales; f__Erythrobacteraceae	0.707351
361e7f2ffa8e572d02f7b94a4c9c2192	ASV-11	0.100151	0.0840952	0	0	k__Bacteria; p__Pseudomonadota; c__Alphaproteobacteria; o__Sphingomonadales; f__Sphingomonadaceae; g__Sphingomonas	0.716773
021c671a98e18e719b95f1cec70099cc	ASV-12	0.0125745	0.0165213	0.0645142	0.0696803	k__Bacteria; p__Pseudomonadota; c__Alphaproteobacteria; o__Hyphomicrobiales	0.999681
9881504048e4c4039736e8e3b1bbef35	ASV-13	0.0421978	0.0184541	0.0222538	0.0156793	k__Bacteria; p__Pseudomonadota; c__Gammaproteobacteria; o__Xanthomonadales; f__Xanthomonadaceae	0.998526
360f3cda4708e763fb062ff1f07f9702	ASV-14	0.00374492	0.00981031	0.00441494	0.00156483	k__Bacteria; p__Pseudomonadota; c__Gammaproteobacteria; o__Xanthomonadales; f__Xanthomonadaceae	0.99941
a12570017941ccc569a86833a83095fa	ASV-15	0.00182367	0.00238017	0.00585084	0.0074963	k__Bacteria; p__Pseudomonadota; c__Gammaproteobacteria; o__Pseudomonadales; f__Pseudomonadaceae	0.9999
8edf15d00419c17f85d2ac9db253aaf4	ASV-16	0.00898447	0.00725306	0	0	k__Bacteria; p__Pseudomonadota; c__Gammaproteobacteria; o__Xanthomonadales; f__Xanthomonadaceae	0.96608
5b7bf8a7a011a47d3fbdfd8de77e7dd5	ASV-17	0.0126218	0.00276022	0	0	k__Bacteria; p__Actinomycetota; c__Actinobacteria; o__Micrococcales; f__Microbacteriaceae	0.997412
e9e07f6365960a6dada5aeb78afb2d2e	ASV-18	0.00293678	0.00121552	0	0.0053054	k__Bacteria; p__Pseudomonadota; c__Alphaproteobacteria; o__Hyphomicrobiales; f__Xanthobacteraceae; g__Labrys	0.89774
47e13d3592b1f3256f29559d17934e01	ASV-19	0.001345	0.00606486	0	0	k__Bacteria; p__Pseudomonadota; c__Alphaproteobacteria; o__Hyphomicrobiales; f__Devosiaceae	0.706901
388248e703a8b1a86bfdb2e6d4b4fd0f	ASV-20	0.00367316	0.000757755	0	0	k__Bacteria; p__Pseudomonadota; c__Alphaproteobacteria; o__Sphingomonadales; f__Sphingomonadaceae	0.893594
09287da98368fbcb113271c2a4a1d15e	ASV-21	0.000919274	0.00326414	0.000248347	0	k__Bacteria; p__Pseudomonadota; c__Alphaproteobacteria; o__Hyphomicrobiales; f__Bradyrhizobiaceae	0.961418
0be4c3023fd852333ee1d9051aeeff69	ASV-22	0.000608182	0.000938127	0.000724346	0.00171582	k__Bacteria; p__Pseudomonadota; c__Betaproteobacteria; o__Burkholderiales; f__Alcaligenaceae; g__Achromobacter	0.851247
551e05231c574ac544bbcd3d77bb4091	ASV-23	0.00252943	0.000403602	0	0	k__Bacteria; p__Pseudomonadota; c__Alphaproteobacteria; o__Rhodospirillales; f__Rhodospirillaceae; g__Inquilinus	0.875289
6755ccaa7604b4693a291a1206d3c8f1	ASV-24	0.001324	0.00157767	0	0	k__Bacteria; p__Pseudomonadota; c__Betaproteobacteria; o__Burkholderiales; f__Alcaligenaceae; g__Bordetella	0.799316
569d2b9cd51297b25c93653e8e3df447	ASV-25	0	0	0	0.00206581	k__Bacteria; p__Pseudomonadota; c__Betaproteobacteria; o__Burkholderiales; f__Alcaligenaceae	0.999557
47912e2894eb53cd83859a0832456718	ASV-26	0	0	0.00105435	0.000253962	k__Bacteria; p__Pseudomonadota; c__Gammaproteobacteria; o__Xanthomonadales	0.993052
0b9048d61f1463d512917a319acbe7f2	ASV-27	0	0.000866072	0	0	k__Bacteria	0.999995
0be5a250eff6e5870dfa363054398735	ASV-28	5.60053e-05	9.08929e-05	0.000301027	0.000451698	k__Bacteria; p__Pseudomonadota; c__Alphaproteobacteria; o__Sphingomonadales	0.998396
7906733bf20e7a99cb594e1dd13de045	ASV-29	4.94422e-05	7.34678e-05	0.000218621	0.000550882	k__Bacteria; p__Pseudomonadota; c__Alphaproteobacteria; o__Sphingomonadales	0.998487
23e0c7f0a58984486c0ac11a71a022a0	ASV-30	0.000408663	0.000266556	0	0	k__Bacteria; p__Pseudomonadota; c__Alphaproteobacteria; o__Sphingomonadales; f__Sphingomonadaceae; g__Sphingomonas	0.733429
9024b524e777d810c2fc010870cfae68	ASV-31	0.000326843	0.00024866	0	0	k__Bacteria; p__Pseudomonadota; c__Alphaproteobacteria; o__Sphingomonadales; f__Sphingomonadaceae; g__Sphingomonas	0.722838
d452350acf9b572a57f1406ff8b981f5	ASV-32	0.000287027	0.000265614	0	0	k__Bacteria; p__Pseudomonadota; c__Alphaproteobacteria; o__Sphingomonadales; f__Sphingomonadaceae; g__Sphingomonas	0.74655
dfc1a55fa11b4d67abfc1e9e424a219f	ASV-33	0.000532488	0	0	0	k__Bacteria; p__Pseudomonadota	0.999049
caf5ecc7da7866de6fba342daca8ad02	ASV-34	0	0	0.000359351	0	k__Bacteria; p__Pseudomonadota	0.998565
8cf411a88abf223012548d4e35cb64ed	ASV-35	6.60687e-05	0.00012904	9.44472e-05	0.000159832	k__Bacteria; p__Pseudomonadota; c__Betaproteobacteria; o__Burkholderiales; f__Alcaligenaceae	0.996234
63beae5808b4d90b1829796455b143a4	ASV-36	0	0.000404073	0	0	k__Bacteria; p__Actinomycetota; c__Actinobacteria; o__Micrococcales; f__Microbacteriaceae; g__Microbacterium	0.810294
2b56c46f7c037a17b756dba5caa510c6	ASV-37	0	0	0	0.000540774	k__Bacteria; p__Pseudomonadota	0.998792
0855085d01d417ed17d4dfba32caa0ff	ASV-38	0	0	0.000321723	0	k__Bacteria; p__Pseudomonadota; c__Alphaproteobacteria; o__Hyphomicrobiales	0.940571
06cad8163e680c58ec337ed2312ad583	ASV-39	0.00037016	0	0	0	k__Bacteria; p__Pseudomonadota; c__Alphaproteobacteria; o__Hyphomicrobiales	0.982749
1145dbd5d7c45091b1d5f20534c1f298	ASV-40	0	0	0.000204698	0.000186365	k__Bacteria; p__Pseudomonadota; c__Alphaproteobacteria; o__Sphingomonadales; f__Erythrobacteraceae	0.704129
d7552427516777469bd92a6bc9cfcd91	ASV-41	0.000193393	0.000167186	0	0	k__Bacteria; p__Pseudomonadota; c__Alphaproteobacteria; o__Sphingomonadales; f__Sphingomonadaceae; g__Sphingomonas	0.720875
f3ca5951c1ad2e2703e4f39e1c91caad	ASV-42	0	0	0	0.000499711	k__Bacteria; p__Pseudomonadota; c__Gammaproteobacteria; o__Xanthomonadales	0.748583
30d519980ca273ea4ef03198088d2485	ASV-43	0.000316342	0	0	0	k__Bacteria; p__Pseudomonadota	0.999726
b78eca5d384b20ef8559c20f762d1721	ASV-44	0	2.63731e-05	0.000146751	0.000126349	k__Bacteria; p__Pseudomonadota; c__Alphaproteobacteria; o__Sphingomonadales	0.998317
71d4cc0ffd3982d2a9ce9e37aa3d660c	ASV-45	0	0	0	0.000382206	k__Bacteria; p__Pseudomonadota; c__Alphaproteobacteria; o__Hyphomicrobiales	0.771312
1919868cf8e901d16d5778d652e77536	ASV-46	0	0	0.000205451	0	k__Bacteria; p__Pseudomonadota; c__Alphaproteobacteria; o__Sphingomonadales	0.997769
17ff3ae5f4d39c3a51f80e09151c384a	ASV-47	0.000117261	0.000116324	0	0	k__Bacteria; p__Pseudomonadota; c__Alphaproteobacteria; o__Sphingomonadales; f__Sphingomonadaceae; g__Sphingomonas	0.740198
98b4a31d49025ca041ad0ac33a5500d3	ASV-48	0.000121199	0.000109731	0	0	k__Bacteria; p__Pseudomonadota; c__Alphaproteobacteria; o__Sphingomonadales; f__Sphingomonadaceae; g__Sphingomonas	0.749444
f09eb5c953814d872255bbb4c6992316	ASV-49	0	0	0.000110627	0.000135194	k__Bacteria; p__Pseudomonadota; c__Alphaproteobacteria; o__Sphingomonadales	0.997471
6875daccb2a9684805adf3a74656e27e	ASV-50	3.28156e-05	8.71253e-05	4.02624e-05	7.96e-05	Unassigned	0.680688
ac7ea50ac279d2d994eb92b3ad91e009	ASV-51	0	2.11926e-05	7.78907e-05	0.000142143	k__Bacteria; p__Pseudomonadota; c__Alphaproteobacteria; o__Sphingomonadales	0.998195
3faa9978c82138128c86a8b2923a398a	ASV-52	0.000189893	0	0	0	k__Bacteria; p__Pseudomonadota; c__Alphaproteobacteria; o__Sphingomonadales; f__Sphingomonadaceae; g__Sphingomonas	0.748783
9737c5e847b3cb636a779066e1110595	ASV-53	0	0	0.000160673	0	k__Bacteria; p__Pseudomonadota; c__Alphaproteobacteria; o__Sphingomonadales	0.997839
75aaf5487e42a52dceac27d8e6c85354	ASV-54	0	0.000136104	0	7.64412e-05	k__Bacteria; p__Pseudomonadota; c__Alphaproteobacteria; o__Hyphomicrobiales; f__Hyphomicrobiaceae; g__Hyphomicrobium	0.991822
39cd2fd54c0316b64501d75bba69c8db	ASV-55	8.22577e-05	9.8899e-05	0	0	k__Bacteria; p__Pseudomonadota; c__Alphaproteobacteria; o__Sphingomonadales; f__Sphingomonadaceae; g__Sphingomonas	0.735266
92c8507378918e6b2668aadcd330a9bf	ASV-56	0.000165828	0	0	0	k__Bacteria; p__Pseudomonadota; c__Alphaproteobacteria; o__Hyphomicrobiales	0.958451
9106aca4095ea1c134e0c9b02690a340	ASV-57	0.000158827	0	0	0	k__Bacteria; p__Pseudomonadota; c__Gammaproteobacteria; o__Pseudomonadales; f__Pseudomonadaceae; g__Pseudomonas	0.955182
27c0e7e3a9dc8333dc7baf831cb70c9e	ASV-58	0	0.000168128	0	0	k__Bacteria; p__Pseudomonadota; c__Alphaproteobacteria; o__Sphingomonadales; f__Sphingomonadaceae; g__Sphingomonas	0.732699
b3397a9d15cb6503898750070ab6c8fe	ASV-59	0	3.34373e-05	5.98291e-05	7.13873e-05	k__Bacteria; p__Pseudomonadota; c__Alphaproteobacteria; o__Sphingomonadales; f__Erythrobacteraceae	0.966825
b61b910d7e38d7d559b416df7a40c99f	ASV-60	0	0	0	0.000215425	k__Bacteria; p__Pseudomonadota; c__Betaproteobacteria; o__Burkholderiales; f__Burkholderiaceae	0.999073
c7f6e6629246cc53c013f6ef01a31efe	ASV-61	0.000146576	0	0	0	k__Bacteria; p__Pseudomonadota; c__Alphaproteobacteria; o__Sphingomonadales; f__Sphingomonadaceae; g__Sphingomonas	0.738949
5be6ba318d29df9138b6384dedf1fa52	ASV-62	1.66266e-05	3.72049e-05	1.80616e-05	7.77047e-05	k__Bacteria; p__Pseudomonadota; c__Gammaproteobacteria; o__Xanthomonadales; f__Xanthomonadaceae	0.997855
2aed132949c86083790415652c59b3a2	ASV-63	8.22577e-05	4.37981e-05	0	0	k__Bacteria; p__Pseudomonadota; c__Alphaproteobacteria; o__Sphingomonadales; f__Sphingomonadaceae	0.974044
c1262b46abb86d4d4501da32cd92782a	ASV-64	0	3.72049e-05	3.49944e-05	4.80127e-05	k__Bacteria; p__Pseudomonadota; c__Alphaproteobacteria; o__Sphingomonadales	0.996612
dea338b2815195ad79b1d92c9bde599c	ASV-65	0	2.7315e-05	2.18245e-05	7.13873e-05	k__Bacteria	0.873709
ac83c56d217a6986988efe20cc703c62	ASV-66	9.23212e-05	0	0	0	k__Bacteria; p__Pseudomonadota; c__Alphaproteobacteria; o__Sphingomonadales; f__Sphingomonadaceae; g__Sphingomonas	0.711229
46d878dd13d2a63d9f05a8cb2c4ae24c	ASV-67	4.2004e-05	4.33272e-05	0	0	k__Bacteria; p__Pseudomonadota; c__Alphaproteobacteria; o__Sphingomonadales; f__Sphingomonadaceae; g__Sphingomonas	0.745211
894a88c4b3669149bfc2574fbd9154aa	ASV-68	8.18202e-05	0	0	0	k__Bacteria; p__Pseudomonadota; c__Alphaproteobacteria; o__Sphingomonadales; f__Sphingomonadaceae; g__Sphingomonas	0.732228
2a3958380e09d8e30965f9339d88574b	ASV-69	2.49398e-05	5.83975e-05	0	0	k__Bacteria	0.977931
68f3e76f2273a6df76817eb51320b496	ASV-70	7.56946e-05	0	0	0	k__Bacteria; p__Pseudomonadota; c__Alphaproteobacteria; o__Sphingomonadales; f__Sphingomonadaceae; g__Sphingomonas	0.706027
e6e8fc27fb13ed6fcf3a383f41273c34	ASV-71	0	1.74251e-05	2.10719e-05	4.80127e-05	k__Bacteria	0.975498
c9e40427ae814f906dfa9f25748cea9d	ASV-72	0	0	6.32157e-05	0	k__Bacteria; p__Pseudomonadota; c__Alphaproteobacteria; o__Sphingomonadales	0.998363
5e0fd34685a145f7e55a01dee87e5da6	ASV-73	6.8694e-05	0	0	0	k__Bacteria; p__Pseudomonadota; c__Alphaproteobacteria; o__Hyphomicrobiales	0.983383
1ad21bbec5a0bec487310c5f42a86834	ASV-74	2.93153e-05	2.26055e-05	1.39225e-05	0	k__Bacteria; p__Actinomycetota; c__Actinobacteria; o__Propionibacteriales; f__Propionibacteriaceae; g__Cutibacterium	0.904526
09dde14bc8d41fc503e379c500914342	ASV-75	0	0	5.64426e-05	0	k__Bacteria; p__Pseudomonadota; c__Alphaproteobacteria; o__Sphingomonadales	0.998666
4a62c775fafb2818cc085ded00262433	ASV-76	0	3.10825e-05	2.85976e-05	0	k__Bacteria; p__Pseudomonadota; c__Betaproteobacteria; o__Burkholderiales; f__Alcaligenaceae	0.73989
6cc32546788ae53165538675c81304e5	ASV-77	0	6.59326e-05	0	0	k__Bacteria; p__Pseudomonadota; c__Betaproteobacteria; o__Burkholderiales; f__Alcaligenaceae; g__Achromobacter	0.843935
f0fbbcaa87b5f3f5e57f17cc00085902	ASV-78	0	6.40489e-05	0	0	k__Bacteria; p__Pseudomonadota; c__Alphaproteobacteria; o__Sphingomonadales; f__Sphingomonadaceae	0.860301
960f0377ededdb1d2ae23f8189348675	ASV-79	0	1.8367e-05	3.34893e-05	0	k__Bacteria	0.880325
8d8ec83d95c12732730e838994170d40	ASV-80	5.60053e-05	0	0	0	k__Bacteria	0.989257
8f8463c1c70fd2bfeaace4d8d1a0447f	ASV-81	0	5.98103e-05	0	0	k__Bacteria; p__Pseudomonadota; c__Alphaproteobacteria; o__Sphingomonadales; f__Sphingomonadaceae; g__Sphingomonas	0.714922
12d4ee72e0dde452e72b61f49bf2354e	ASV-82	0	0	4.55303e-05	0	k__Bacteria; p__Pseudomonadota; c__Alphaproteobacteria; o__Sphingomonadales	0.998124
0326b1b2424d96760ed2b37575ed6887	ASV-83	0	0	4.5154e-05	0	k__Bacteria; p__Pseudomonadota; c__Alphaproteobacteria; o__Sphingomonadales; f__Erythrobacteraceae	0.750554
6e669d2acafe0378f2d56cc4b87969b8	ASV-84	0	0	4.28963e-05	0	k__Bacteria; p__Pseudomonadota; c__Alphaproteobacteria; o__Sphingomonadales	0.998253
be0488f537c5030078cdd64f76853e1e	ASV-85	0	5.3688e-05	0	0	k__Bacteria; p__Pseudomonadota; c__Alphaproteobacteria; o__Sphingomonadales; f__Sphingomonadaceae	0.900499
a87e607e2863f9f49455ee5842ee4634	ASV-86	0	0	4.10149e-05	0	k__Bacteria	0.957656
1b3c4181e4d52716ebf090650785fcbf	ASV-87	0	6.12232e-06	1.76853e-05	2.90603e-05	k__Bacteria	0.946834
f300f2a4ca62ab1c2b5b26d5dad8097d	ASV-88	0	4.94495e-05	0	0	k__Bacteria; p__Pseudomonadota; c__Alphaproteobacteria; o__Sphingomonadales; f__Sphingomonadaceae; g__Sphingomonas	0.732566
909d23f155c570945bd83f63deb00fb5	ASV-89	0	0	3.91335e-05	0	k__Bacteria; p__Pseudomonadota; c__Alphaproteobacteria; o__Sphingomonadales	0.998044
b59c778db49830ca8bc5b2798ac8def2	ASV-90	0	4.89785e-05	0	0	k__Bacteria; p__Pseudomonadota; c__Betaproteobacteria; o__Burkholderiales; f__Alcaligenaceae	0.999816
89fd9a0d937a2cc2434cf81a3fbea768	ASV-91	0	0	3.76284e-05	0	k__Bacteria; p__Pseudomonadota; c__Alphaproteobacteria; o__Sphingomonadales	0.9968
11db64546778f78b7ec1da8d139e80aa	ASV-92	0	4.70947e-05	0	0	k__Bacteria	0.985626
fb6e82c3949db8781e97aaa02a7ba3d6	ASV-93	0	0	3.61232e-05	0	k__Bacteria; p__Pseudomonadota; c__Alphaproteobacteria; o__Sphingomonadales; f__Erythrobacteraceae	0.712116
668a9a632cfbf5e577da92e9d581e0c1	ASV-94	0	4.42691e-05	0	0	k__Bacteria	0.934495
a79c3b4795470831c1a2c023ac64cf6c	ASV-95	0	0	0	5.87524e-05	k__Bacteria; p__Pseudomonadota; c__Alphaproteobacteria; o__Sphingomonadales; f__Erythrobacteraceae	0.722968
bff01361b9c2bb5b5f894f2ac237fef7	ASV-96	4.02538e-05	0	0	0	k__Bacteria; p__Pseudomonadota; c__Alphaproteobacteria; o__Sphingomonadales; f__Erythrobacteraceae	0.939067
3d77f72fa71834896f9ef3a6aa3aa5ef	ASV-97	3.93787e-05	0	0	0	k__Bacteria; p__Pseudomonadota; c__Alphaproteobacteria; o__Sphingomonadales; f__Sphingomonadaceae; g__Sphingomonas	0.72725
a068a9f6c52e59813622ed51193b56d2	ASV-98	0	0	3.34893e-05	0	k__Bacteria; p__Pseudomonadota; c__Alphaproteobacteria; o__Sphingomonadales; f__Erythrobacteraceae	0.721052
b429bfafb67f11ada3d2fc7d071a59da	ASV-99	0	0	3.3113e-05	0	k__Bacteria; p__Pseudomonadota; c__Alphaproteobacteria; o__Hyphomicrobiales	0.999609
1a959a46efbf14c5f78b1bb13aede1dd	ASV-100	0	0	1.58039e-05	2.84286e-05	k__Bacteria; p__Pseudomonadota	0.7374
21de262fb908fe78aa676f893f2edf09	ASV-101	3.7191e-05	0	0	0	k__Bacteria	0.982698
20c868822c771332d874f71b4fb2da93	ASV-102	0	3.86177e-05	0	0	k__Bacteria; p__Pseudomonadota; c__Alphaproteobacteria; o__Sphingomonadales; f__Sphingomonadaceae; g__Sphingomonas	0.75417
bf41946df4072602a90e287dd9990888	ASV-103	3.54408e-05	0	0	0	k__Bacteria; p__Pseudomonadota; c__Alphaproteobacteria; o__Sphingomonadales; f__Sphingomonadaceae	0.814839
77b5a9bc8e2f3147cc01dcfd87cacafc	ASV-104	0	0	3.01027e-05	0	k__Bacteria; p__Pseudomonadota; c__Alphaproteobacteria; o__Hyphomicrobiales	0.855616
b9be4140805f4cfd7a2d2f97435c1074	ASV-105	3.41282e-05	0	0	0	k__Bacteria; p__Actinomycetota; c__Actinobacteria; o__Micrococcales; f__Microbacteriaceae	0.966955
bc1245484941ed8f0b98a5e06296359e	ASV-106	0	0	2.89738e-05	0	k__Bacteria	0.859068
9e79fa83113be96733857c73ea504179	ASV-107	0	3.5792e-05	0	0	k__Bacteria; p__Pseudomonadota; c__Alphaproteobacteria; o__Sphingomonadales	0.848202
6fadde23540611852b034711859ab7be	ASV-108	0	0	0	4.73809e-05	k__Bacteria	0.928801
62eccc4845ec17944720194b3a8793b4	ASV-109	0	0	2.63399e-05	0	k__Bacteria; p__Pseudomonadota; c__Alphaproteobacteria; o__Hyphomicrobiales	0.952131
3ec5362cd38bfe4e1d8b881b41bd3df4	ASV-110	0	0	0	4.16952e-05	k__Bacteria; p__Pseudomonadota; c__Betaproteobacteria; o__Burkholderiales	0.969351
a6c56cdcff9eadd0f6c18a88b6a861e6	ASV-111	2.75651e-05	0	0	0	k__Bacteria; p__Pseudomonadota; c__Gammaproteobacteria; o__Xanthomonadales; f__Rhodanobacteraceae; g__Dokdonella	0.829955
130ed4211afd3f611cd12c307a955829	ASV-112	0	2.91987e-05	0	0	k__Bacteria	0.967116
67db03346749ddcdfeb3bb18dc819811	ASV-113	0	2.91987e-05	0	0	k__Bacteria	0.962029
d7d5ac9a0950b3ac389b2ef0666044a8	ASV-114	2.71276e-05	0	0	0	k__Bacteria	0.962748
89de7f79813cd29cdf0b1af2e35c8146	ASV-115	2.62525e-06	2.59021e-05	0	0	k__Bacteria	0.956434
2f6b3c6ca45997978e4453cd7045b6b4	ASV-116	0	4.70947e-06	1.84379e-05	0	k__Bacteria; p__Pseudomonadota; c__Gammaproteobacteria; o__Pseudomonadales; f__Pseudomonadaceae; g__Pseudomonas; s__ullengensis	0.761759
07952ef52b3568890923941eddc2a055	ASV-117	0	2.7315e-05	0	0	Unassigned	0.499095
4a1675b822513e6052c97331a85e7015	ASV-118	0	0	0	3.60095e-05	k__Bacteria; p__Pseudomonadota; c__Alphaproteobacteria; o__Hyphomicrobiales	0.99949
cc8d8d3b1b2f2645bd2746cfb47f9528	ASV-119	0	2.6844e-05	0	0	k__Bacteria	0.991679
cdc887fbfc6fdc589d59ba27c6a27a32	ASV-120	0	0	0	3.53778e-05	k__Bacteria; p__Pseudomonadota; c__Alphaproteobacteria; o__Hyphomicrobiales	0.999496
770f4ac593640337081d5cb4c63f5ebe	ASV-121	0	2.63731e-05	0	0	k__Bacteria; p__Pseudomonadota; c__Gammaproteobacteria; o__Xanthomonadales; f__Xanthomonadaceae	0.998579
ff622f6b223835f5b2e48e4f2f61084a	ASV-122	0	0	0	3.4746e-05	k__Bacteria; p__Pseudomonadota; c__Gammaproteobacteria; o__Pseudomonadales; f__Pseudomonadaceae; g__Pseudomonas	0.992049
648cfbd7aa461f97562f6c4b1a6f17ea	ASV-123	1.70641e-05	7.53516e-06	0	0	k__Bacteria; p__Pseudomonadota; c__Alphaproteobacteria; o__Rhodospirillales; f__Rhodospirillaceae; g__Inquilinus	0.999652
581d080a05ca36490792a7b190cc4cd1	ASV-124	2.40648e-05	0	0	0	k__Bacteria; p__Pseudomonadota; c__Betaproteobacteria; o__Burkholderiales	0.966943
6cbd9d1e00e8634576b382ff7112d270	ASV-125	2.23146e-05	0	0	0	k__Bacteria; p__Pseudomonadota; c__Alphaproteobacteria; o__Rhodospirillales; f__Rhodospirillaceae; g__Inquilinus; s__limosus	0.928341
d19328bf18f03c749d67fc84b57fafa2	ASV-126	2.18771e-05	0	0	0	k__Bacteria	0.989207
f070de4c3bed830d63c7601e6b9164d0	ASV-127	2.14395e-05	0	0	0	k__Bacteria; p__Pseudomonadota; c__Gammaproteobacteria; o__Xanthomonadales; f__Xanthomonadaceae	0.997593
3c6d65fcbe8ce88560141952ffa94750	ASV-128	2.14395e-05	0	0	0	k__Bacteria	0.971947
43a8125767e7541218b22bebf3afaf00	ASV-129	0	0	1.76853e-05	0	k__Bacteria	0.972704
4ca41d06af11d6033c73cc8fae8397fc	ASV-130	0	2.21345e-05	0	0	k__Bacteria; p__Pseudomonadota; c__Alphaproteobacteria; o__Sphingomonadales; f__Sphingomonadaceae; g__Sphingomonas	0.726791
2da5827beac18924a056bbd6e3dcc439	ASV-131	0	0	1.61802e-05	0	k__Bacteria	0.980822
e392251ea674377ebc26d4ce94556067	ASV-132	0	0	1.61802e-05	0	k__Bacteria; p__Pseudomonadota; c__Gammaproteobacteria; o__Xanthomonadales; f__Xanthomonadaceae	0.997944
033045f1cc050ce70589d68a384e4f48	ASV-133	0	2.02507e-05	0	0	k__Bacteria	0.947409
d096685bbb432db39e60088e0ced162b	ASV-134	0	2.02507e-05	0	0	k__Bacteria	0.999918
3222baf2661d379588dd7c811bda0af0	ASV-135	1.83767e-05	0	0	0	k__Bacteria; p__Thermomicrobiota; c__Thermomicrobia; o__Thermomicrobiales; f__Thermomicrobiaceae; g__Thermomicrobium; s__carboxidum	0.936893
28066a56ff3f7efa07fc3430e736a482	ASV-136	1.83767e-05	0	0	0	k__Bacteria; p__Pseudomonadota; c__Alphaproteobacteria; o__Rhodospirillales; f__Rhodospirillaceae; g__Inquilinus	0.998772
87237e83eac009463665c9e433f96ca1	ASV-137	0	1.93088e-05	0	0	k__Bacteria	0.9558
ed4300051fa3e0f8ee26e39135aea2ad	ASV-138	0	1.88379e-05	0	0	k__Bacteria; p__Pseudomonadota; c__Gammaproteobacteria; o__Xanthomonadales; f__Rhodanobacteraceae; g__Dokdonella	0.82832
016c653f500b895c1da915b246fce26d	ASV-139	1.75016e-05	0	0	0	k__Bacteria; p__Actinomycetota; c__Actinobacteria; o__Micrococcales; f__Microbacteriaceae	0.986755
2bd33e1bb074f1f8a879120b1ee7903c	ASV-140	1.70641e-05	0	0	0	k__Bacteria; p__Pseudomonadota; c__Alphaproteobacteria; o__Sphingomonadales; f__Sphingomonadaceae; g__Rhizorhabdus	0.886921
89416892616439ada49832dda7de8a24	ASV-141	0	1.7896e-05	0	0	k__Bacteria	0.921444
b53f849b4ec3dc3436c0ade332de8d99	ASV-142	1.66266e-05	0	0	0	k__Bacteria	0.923322
fae474d4a3f80b09849d7959d66d4740	ASV-143	0	0	0	2.33746e-05	k__Bacteria	0.906767
519ed2faebaada82df9ca9958ce48321	ASV-144	1.57515e-05	0	0	0	k__Bacteria; p__Actinomycetota; c__Actinobacteria	1
76fade22eade65adcdba026e4185e1eb	ASV-145	0	0	1.31699e-05	0	k__Bacteria	0.961709
1a5afb0fa8944dfcf546f87ef110bbf1	ASV-146	1.53139e-05	0	0	0	k__Bacteria	0.952369
491a03fbb9895d4315278cf7d2579d38	ASV-147	0	0	0	2.14794e-05	k__Bacteria	0.968412
52cdf4bdeab211d4920bb47abaaf9956	ASV-148	3.50033e-06	0	9.40709e-06	0	k__Bacteria; p__Actinomycetota; c__Rubrobacteria; o__Rubrobacterales; f__Rubrobacteraceae; g__Rubrobacter; s__bracarensis	0.885668
484a62f85ad699d240653269a6d5c4f8	ASV-149	0	0	1.20411e-05	0	k__Bacteria; p__Actinomycetota; c__Actinobacteria	1
88445f3e8c451c883ab62291676275e2	ASV-150	1.40013e-05	0	0	0	k__Bacteria; p__Pseudomonadota; c__Betaproteobacteria; o__Burkholderiales; f__Alcaligenaceae	0.981119
2960d6e80494319744b398e4fcc96b8a	ASV-151	0	1.45994e-05	0	0	k__Bacteria; p__Pseudomonadota; c__Alphaproteobacteria; o__Sphingomonadales; f__Sphingomonadaceae; g__Rhizorhabdus	0.839977
cb705550aaa146a0b84318cb4e71633a	ASV-152	1.35638e-05	0	0	0	k__Bacteria	0.961782
e98cb705b4b3770642084f63543d3b32	ASV-153	0	0	1.12885e-05	0	k__Bacteria; p__Pseudomonadota; c__Alphaproteobacteria; o__Sphingomonadales	0.930728
06f423cee429ca7ec1d18618680a6a7d	ASV-154	0	0	0	1.83206e-05	k__Bacteria; p__Actinomycetota; c__Actinobacteria	0.999999
14aa908804a897513c84ac5cc8457129	ASV-155	1.26887e-05	0	0	0	k__Bacteria; p__Actinomycetota; c__Actinobacteria; o__Micrococcales; f__Microbacteriaceae	0.965858
4c8656a145df059a8faab54d11131153	ASV-156	1.26887e-05	0	0	0	k__Bacteria; p__Actinomycetota; c__Actinobacteria; o__Micromonosporales; f__Micromonosporaceae	0.932973
874a96cde5d31417b6a2c435a52aa326	ASV-157	0	0	1.05359e-05	0	k__Bacteria; p__Pseudomonadota; c__Alphaproteobacteria; o__Hyphomicrobiales	0.997191
597ca0bc3c2e73402429c57fa2726d74	ASV-158	1.22512e-05	0	0	0	k__Bacteria	0.975416
2e3fbe870d8387ce9f496be9c7906c03	ASV-159	1.22512e-05	0	0	0	k__Bacteria	0.971428
080938bca5fc85d8fb1ec76a88892b68	ASV-160	0	0	1.01597e-05	0	k__Bacteria	0.96195
05c8640098cf6e25bef1c88686573e63	ASV-161	0	0	9.78338e-06	0	k__Bacteria	0.950251
f7f16bf2e48a048d20cf2095bcee8380	ASV-162	1.13761e-05	0	0	0	k__Bacteria	0.948394
2498efd5a4b45cff3a7a7a6669bcf7b6	ASV-163	0	1.17737e-05	0	0	k__Bacteria	0.938805
b808b93922ab71352c522575d45c5850	ASV-164	0	1.17737e-05	0	0	k__Bacteria; p__Pseudomonadota; c__Alphaproteobacteria; o__Hyphomicrobiales	0.9995
f96d4d47849900da7e13406fd2deebc4	ASV-165	0	0	0	1.51619e-05	k__Bacteria	0.901588
0131fed37a4eeca406582aea1aac1950	ASV-166	0	1.13027e-05	0	0	k__Bacteria	0.986678
c85b62d2ba3a05912a5cda8ed8054236	ASV-167	1.0501e-05	0	0	0	k__Bacteria; p__Bacillota; c__Bacilli; o__Caryophanales; f__Staphylococcaceae; g__Staphylococcus	0.956843
59c34da0de34c67965037308324c132f	ASV-168	0	0	8.65453e-06	0	k__Bacteria	0.99154
92c9ffd3c4e3b59bd106d010dff30f90	ASV-169	0	1.08318e-05	0	0	k__Bacteria	0.871238
824453475a2e71c813ab5dc057e01f07	ASV-170	3.50033e-06	2.82568e-06	3.01027e-06	0	k__Bacteria; p__Pseudomonadota; c__Gammaproteobacteria; o__Xanthomonadales	0.99983
318949d7817cc0bd87e65a4eabea306d	ASV-171	0	0	8.27824e-06	0	k__Bacteria	0.970709
d8e7e648a50b7e943f3af50c85fb141e	ASV-172	9.62591e-06	0	0	0	k__Bacteria; p__Actinomycetota; c__Actinobacteria	1
1723d163e327b22b2f8a4399e1b3c1de	ASV-173	0	0	0	1.32667e-05	k__Bacteria	0.960871
17400946045b823a96e76ea59396733f	ASV-174	0	0	0	1.32667e-05	k__Bacteria; p__Pseudomonadota; c__Alphaproteobacteria; o__Hyphomicrobiales	0.997614
2459e907ef8a3e97a502cc305f1666a7	ASV-175	9.18837e-06	0	0	0	k__Bacteria	0.938026
061e406022579df4143cbf7dedeb01ed	ASV-176	0	0	7.52567e-06	0	k__Bacteria	0.960538
85ea0412f22a146e8280c9dcbd2304fe	ASV-177	0	7.53516e-06	0	2.52698e-06	k__Bacteria; p__Actinomycetota; c__Rubrobacteria; o__Rubrobacterales; f__Rubrobacteraceae; g__Rubrobacter; s__bracarensis	0.885669
d1f0ac1e3d967f76ecc9480cb41418a2	ASV-178	0	9.41895e-06	0	0	k__Bacteria	0.931626
6729d58df8267e29125295393be92407	ASV-179	8.75082e-06	0	0	0	k__Bacteria; p__Bacillota; c__Bacilli; o__Lactobacillales; f__Streptococcaceae; g__Streptococcus	0.736112
284f568d5a508f76dedf87f95e38f0fe	ASV-180	0	0	7.14939e-06	0	k__Bacteria	0.930088
bd6851298f562f9e8b133acfe70f6641	ASV-181	0	0	7.14939e-06	0	k__Bacteria; p__Bacillota; c__Bacilli; o__Caryophanales; f__Bacillaceae	0.954458
b5b994f3ee3100a6caf7dae98b0d5a7f	ASV-182	0	0	0	1.20032e-05	k__Bacteria	0.938616
6f1f2e923461facfb0de321c3c7b3111	ASV-183	8.31328e-06	0	0	0	k__Bacteria	0.959322
76d99839e03cf0810bcdc9ef34f91791	ASV-184	8.31328e-06	0	0	0	k__Bacteria	0.979774
44e1e656f2ebff2648fcba4d89fc97a5	ASV-185	8.31328e-06	0	0	0	k__Bacteria; p__Bacteroidota; c__Flavobacteriia; o__Flavobacteriales; f__Weeksellaceae; g__Chryseobacterium	0.999054
780871896735a804d20a665425f440b0	ASV-186	0	0	0	1.13714e-05	k__Bacteria	0.994112
156ac015860e87f0bd2aedbe6b41ac52	ASV-187	0	8.47705e-06	0	0	k__Bacteria	0.933763
20ee77b5025916e9a1469124b46ef6ff	ASV-188	7.87574e-06	0	0	0	k__Bacteria	0.957735
05a2f302f1268fd65c3154ef555cd6ff	ASV-189	7.4382e-06	0	0	0	k__Bacteria	0.901331
99de0ce1f631a8983a57d48c11756f86	ASV-190	7.4382e-06	0	0	0	k__Bacteria	0.976187
d4fced69a7964843f234f92f941cf9af	ASV-191	0	0	0	1.01079e-05	k__Bacteria	0.95984
e676d3c3b638705b841866634735397c	ASV-192	0	0	0	1.01079e-05	k__Bacteria; p__Pseudomonadota; c__Alphaproteobacteria; o__Hyphomicrobiales; f__Xanthobacteraceae; g__Labrys	0.95295
60212172a03ad63f7061e511a225ca37	ASV-193	0	7.53516e-06	0	0	k__Bacteria	0.978408
c0c2eb8b7049e7ce48e263d7d0f1836d	ASV-194	7.00066e-06	0	0	0	k__Bacteria; p__Pseudomonadota; c__Alphaproteobacteria	0.998866
8c29432b15b13ccbc0ede1f88df6dc52	ASV-195	0	0	5.64426e-06	0	k__Bacteria	0.911292
f27cf2d1df08d59708c1acfd53f55e88	ASV-196	0	0	5.64426e-06	0	k__Bacteria	0.927157
1649410773b69142becfd7d68fcb5a41	ASV-197	0	7.06421e-06	0	0	k__Bacteria	0.873731
7d3325e651d21c81d60b9328f87b706f	ASV-198	0	7.06421e-06	0	0	k__Bacteria	0.949466
875ee1f3ff4430e5eedfa60f2793c897	ASV-199	0	7.06421e-06	0	0	k__Bacteria	0.904596
79adf15fb0df30df91c4144433e5a5e2	ASV-200	0	7.06421e-06	0	0	k__Bacteria; p__Bacillota; c__Bacilli; o__Caryophanales; f__Bacillaceae	0.906418
1818c98ac680a506d4c4ece63546b2ed	ASV-201	0	4.23853e-06	1.88142e-06	0	k__Bacteria; p__Pseudomonadota; c__Gammaproteobacteria; o__Xanthomonadales; f__Xanthomonadaceae	1
1a0261617a378e76d7fc9a13c9250e19	ASV-202	0	0	5.26797e-06	0	k__Bacteria	0.894174
1f3798cd70a5b945809e9bac14f27940	ASV-203	0	0	0	8.84444e-06	k__Bacteria	0.974347
c36ee6d2573fc7a8c2b28dae4e3c8c2a	ASV-204	0	0	0	8.84444e-06	k__Bacteria; p__Pseudomonadota; c__Betaproteobacteria; o__Burkholderiales; f__Burkholderiaceae	0.989767
aad6f82b5f537b2c7bc207eadf44ba40	ASV-205	0	0	0	8.84444e-06	k__Bacteria	0.972364
fc1c705672a2cd547a2bb470bbb1d29a	ASV-206	0	0	0	8.84444e-06	k__Bacteria	0.950479
0d001487af39263f2263bb9326b73263	ASV-207	3.06279e-06	3.29663e-06	0	0	k__Bacteria	0.860703
4fdbd1d5a864d3bdba506712386be20e	ASV-208	0	6.59326e-06	0	0	k__Bacteria; p__Actinomycetota; c__Actinobacteria	1
2cb504cea8350f02829b7c161c09c3a8	ASV-209	6.12558e-06	0	0	0	k__Bacteria	0.999943
3c1cd11f858ffcd99934594da7a8963a	ASV-210	6.12558e-06	0	0	0	k__Bacteria; p__Bacillota; c__Bacilli; o__Caryophanales; f__Bacillaceae	0.956295
7b7b9c7e3990325841c7d35b9e872e1b	ASV-211	0	0	4.89169e-06	0	k__Bacteria	0.96138
dce0df99ddbc9644d50901b219172a9f	ASV-212	0	6.12232e-06	0	0	k__Bacteria	0.965702
a955da945947aae2ee6d30a7277c6401	ASV-213	0	6.12232e-06	0	0	k__Bacteria; p__Cyanobacteriota; c__Cyanophyceae	0.999969
1e77cf9654572fae172f8ce5347bf383	ASV-214	5.68804e-06	0	0	0	k__Bacteria; p__Pseudomonadota; c__Alphaproteobacteria; o__Rhodospirillales; f__Rhodospirillaceae; g__Inquilinus	0.999972
605714a01994d49b92d1a736f8e07525	ASV-215	0	0	4.5154e-06	0	k__Bacteria	0.978306
2a63415a9c43f866d17f57934b5de295	ASV-216	0	0	4.5154e-06	0	k__Bacteria	0.991672
025c2c44107b729939e86f6122b54296	ASV-217	0	0	4.5154e-06	0	k__Bacteria	0.974196
bcac7c819122f64c04b4bc02e048a6cc	ASV-218	0	5.65137e-06	0	0	k__Bacteria	0.885988
13507f4e38638ec50a0198c07fa5718c	ASV-219	0	5.65137e-06	0	0	k__Bacteria	0.958696
69900b16720187eabed81097b5e5732a	ASV-220	0	0	0	6.9492e-06	k__Bacteria	0.965245
132006dec6a9c243e3c5168faa685cb3	ASV-221	0	5.18042e-06	0	0	k__Bacteria	0.98112
0b830d8423c3b5d1908d9815f28e1a5e	ASV-222	0	5.18042e-06	0	0	k__Bacteria; p__Actinomycetota; c__Actinobacteria; o__Micrococcales; f__Microbacteriaceae; g__Microbacterium	0.723664
b15950b752718ab15b2cea9819ee0143	ASV-223	4.81295e-06	0	0	0	k__Bacteria	0.900927
68b9b8d824f845c20aef069a2123069a	ASV-224	0	0	3.76284e-06	0	k__Bacteria	0.952112
de0649ccabaa47e7dabf175c87160877	ASV-225	4.37541e-06	0	0	0	k__Bacteria	0.971698
80738eeb7128c74dcf43bed33d89c50a	ASV-226	0	0	3.38655e-06	0	k__Bacteria	0.987688
3d4ff6b015ac91bd6d19ae1b3b689bca	ASV-227	0	0	0	5.68571e-06	k__Bacteria; p__Pseudomonadota; c__Alphaproteobacteria; o__Hyphomicrobiales; f__Brucellaceae	0.873051
8cdbfaf80edacdc815aa48c696a81712	ASV-228	0	0	0	5.68571e-06	k__Bacteria	0.965315
c93bd8b7951fdf2f89ad893f5f884034	ASV-229	0	0	0	5.68571e-06	k__Bacteria	0.902613
08736ed649756ec7550a98703af8b0e0	ASV-230	0	0	0	5.68571e-06	k__Bacteria	0.951155
45a16cad23b139d9fa1a65d7e32d253c	ASV-231	0	0	0	5.68571e-06	k__Bacteria	0.930288
6b9c0b6aee0eb39366516492df86abdf	ASV-232	0	0	0	5.68571e-06	k__Bacteria	0.972216
dc355d3181428d15fc8689a0327ab961	ASV-233	0	4.23853e-06	0	0	k__Bacteria; p__Pseudomonadota; c__Alphaproteobacteria; o__Sphingomonadales; f__Sphingomonadaceae; g__Rhizorhabdus; s__wittichii	0.70334
ad26e564ece1c79ac1507ddbaaf5cf9e	ASV-234	0	4.23853e-06	0	0	k__Bacteria	0.949215
114215d7b6e9905eaed4c49cb71e2e0b	ASV-235	0	4.23853e-06	0	0	k__Bacteria	0.901623
739489449d135b4771c11499481fb5b3	ASV-236	0	4.23853e-06	0	0	k__Bacteria; p__Bacillota; c__Bacilli; o__Lactobacillales; f__Lactobacillaceae; g__Lactobacillus	0.951064
5598d91052b9174d84f3507e5f6b48a2	ASV-237	0	4.23853e-06	0	0	k__Bacteria; p__Pseudomonadota; c__Alphaproteobacteria; o__Hyphomicrobiales; f__Rhizobiaceae; g__Shinella	0.848728
4a393c8f6a0fca57150c8fa5db361d95	ASV-238	0	4.23853e-06	0	0	k__Bacteria; p__Actinomycetota; c__Actinobacteria; o__Pseudonocardiales; f__Pseudonocardiaceae; g__Saccharopolyspora	0.752884
ed3d084905837cca900eb53811f5ca8e	ASV-239	3.93787e-06	0	0	0	k__Bacteria	0.940953
25104693ab69ae187e03e308b6c7a70e	ASV-240	0	0	3.01027e-06	0	k__Bacteria	0.946425
c795b6d3bfe3d4e06b48ad7180c03a02	ASV-241	0	0	0	5.05397e-06	k__Bacteria; p__Bacillota; c__Bacilli; o__Caryophanales; f__Bacillaceae	0.899866
aab160db83e1830ba567389d5eda6e1a	ASV-242	0	0	0	5.05397e-06	k__Bacteria; p__Cyanobacteriota; c__Cyanophyceae; o__Nostocales	0.841064
2da93bd645025598178876de9b5c7949	ASV-243	0	3.76758e-06	0	0	k__Bacteria	0.915415
5ee27d6044a6111a63a84cafd190cdb7	ASV-244	0	3.76758e-06	0	0	k__Bacteria	0.970259
e790bae87f952da92268e901dd4d7c39	ASV-245	0	3.76758e-06	0	0	k__Bacteria	0.921374
68b8ebf93ca3725ceec1108f4e5d5a7e	ASV-246	0	3.76758e-06	0	0	k__Bacteria	0.973485
28ce86cea19e16cdf2b8efb0d9e49eb7	ASV-247	0	3.76758e-06	0	0	k__Bacteria; p__Pseudomonadota; c__Alphaproteobacteria; o__Rhodospirillales; f__Rhodospirillaceae; g__Inquilinus; s__limosus	0.892122
7ed7b1b4d35061fa627e0a901a91826c	ASV-248	3.50033e-06	0	0	0	k__Bacteria	0.949751
821fc4b6c2680c2f4ee34fd3a0724a26	ASV-249	3.50033e-06	0	0	0	k__Bacteria	1
62bcdb1dd89e77669011d5db0102fcaa	ASV-250	0	0	2.63399e-06	0	k__Bacteria	0.969377
697dd67217f5b897415908d7e77ec405	ASV-251	0	0	2.63399e-06	0	k__Bacteria	0.988916
358179079b41b0f0b0f584a1f54100a6	ASV-252	0	0	0	4.42222e-06	k__Bacteria	0.96597
508e4d194244c8d907d37816c50182c6	ASV-253	0	3.29663e-06	0	0	k__Bacteria	0.954396
be164de5c94d18c25fe65dc05444f122	ASV-254	3.06279e-06	0	0	0	k__Bacteria	0.984696
4f2c0bfe7db8a741e66a6fab7f022ef7	ASV-255	3.06279e-06	0	0	0	k__Bacteria; p__Actinomycetota; c__Actinobacteria; o__Streptosporangiales	0.826314
e13ee7e22ed09f334408784d3fdee0b7	ASV-256	3.06279e-06	0	0	0	k__Bacteria; p__Actinomycetota; c__Actinobacteria; o__Micrococcales; f__Microbacteriaceae	0.979925
346e819fec99e6d5b55b66c4fcb09480	ASV-257	3.06279e-06	0	0	0	k__Bacteria; p__Actinomycetota; c__Actinobacteria; o__Mycobacteriales; f__Corynebacteriaceae; g__Corynebacterium	0.936118
a090edf8f429ba8ecedcfd6366fff744	ASV-258	0	0	2.2577e-06	0	k__Bacteria	0.823777
6c264acd292e9a093871bf207b0019b8	ASV-259	0	0	1.50513e-06	1.26349e-06	k__Bacteria; p__Pseudomonadota; c__Betaproteobacteria; o__Burkholderiales; f__Alcaligenaceae; g__Achromobacter; s__xylosoxidans	0.979647
70be5f79f8034e67ca67323050255e7b	ASV-260	0	0	2.2577e-06	0	k__Bacteria	0.704823
50385484457621f3669e076fc6835048	ASV-261	0	0	0	3.79048e-06	k__Bacteria	0.990237
6c44030399236d9aec02e37b686990b1	ASV-262	0	0	0	3.79048e-06	k__Bacteria	0.935868
460e21458816058c38e2a8eff93fe0d2	ASV-263	0	0	0	3.79048e-06	k__Bacteria	0.991385
074a2558f8d208355f3fb2bb233b9aee	ASV-264	0	0	0	3.79048e-06	k__Bacteria	0.987726
5ad5890a340854316e508f1a758542fa	ASV-265	0	0	0	3.79048e-06	k__Bacteria	0.944688
017b60596afbf6ba2d0e1841b9014ea4	ASV-266	0	2.82568e-06	0	0	Unassigned	0.879298
7b69af61f0528910dd0691be7f42bd3f	ASV-267	0	2.82568e-06	0	0	k__Bacteria	0.967345
e159370fbc9c4fa0f6900d9ea98aafd8	ASV-268	0	2.82568e-06	0	0	k__Bacteria	0.979287
3aff45b6d7884495d6ffbc3369f25490	ASV-269	0	2.82568e-06	0	0	k__Bacteria	0.97612
d6c624fe3d5728eb8676ae010e914fad	ASV-270	0	2.82568e-06	0	0	k__Bacteria	0.97021
f291ef5ffc418c31ab09598cc54815f3	ASV-271	2.62525e-06	0	0	0	k__Bacteria	0.92947
37c379999253f0b925ae006a0d0a6cda	ASV-272	2.62525e-06	0	0	0	k__Bacteria	0.953492
e41aa0524af48a9cb53d8d37ab218e67	ASV-273	2.62525e-06	0	0	0	k__Bacteria; p__Cyanobacteriota; c__Cyanophyceae	0.999947
a46cb1957d745e06b790995dbb30722c	ASV-274	2.62525e-06	0	0	0	k__Bacteria; p__Actinomycetota; c__Actinobacteria; o__Bifidobacteriales; f__Bifidobacteriaceae; g__Gardnerella	0.982531
d42dbae0a753eed4de2630cb16ba0a51	ASV-275	0	0	1.88142e-06	0	k__Bacteria	0.914555
2e7149422bac2d9ba0dbb70140da1f17	ASV-276	0	0	1.88142e-06	0	k__Bacteria; p__Pseudomonadota; c__Alphaproteobacteria; o__Sphingomonadales; f__Erythrobacteraceae; g__Altericroceibacterium	0.702993
cc88e15e57ce38acbd09665cd7ff9785	ASV-277	0	0	1.88142e-06	0	k__Bacteria	0.948125
791f5b027da7635441964ce8a02b0b2f	ASV-278	0	0	1.88142e-06	0	Unassigned	0.302997
aa1da48ee37ebe1928bd7b6418f3398e	ASV-279	0	0	0	3.15873e-06	k__Bacteria	0.966051
b92c086521ee587624cd96ce104e46f1	ASV-280	0	0	0	3.15873e-06	k__Bacteria; p__Pseudomonadota; c__Gammaproteobacteria; o__Xanthomonadales; f__Xanthomonadaceae	1
0956917918e1cac808a1468816fae01f	ASV-281	2.18771e-06	0	0	0	k__Bacteria	0.93007
f739b3d565661486933ff03db6d3f142	ASV-282	2.18771e-06	0	0	0	k__Bacteria	0.862919
7a4277141b925c7cc8c71f6efacbc20c	ASV-283	2.18771e-06	0	0	0	k__Bacteria; p__Bacteroidota; c__Chitinophagia; o__Chitinophagales; f__Chitinophagaceae	0.999967
a8a92f91ff9a60581a36a79a0033f126	ASV-284	0	0	1.50513e-06	0	k__Bacteria	0.953203
272c65cbe09d846b552a2f5e7d7b01f6	ASV-285	0	0	1.50513e-06	0	k__Bacteria	0.919901
46f3a0af387d01726d05dc81acb0bc2e	ASV-286	0	0	0	2.52698e-06	k__Bacteria	0.955962
68cdb9d0e43e12fd5c5be6549b5c47ac	ASV-287	0	0	0	2.52698e-06	k__Bacteria	0.959426
64490c935e81c3ef5331e45acc7c5b70	ASV-288	0	0	0	2.52698e-06	k__Bacteria	0.999911
c7776da530b5587fca133fc9b555ba1a	ASV-289	0	0	0	2.52698e-06	k__Bacteria	1
9f29cf306cc90aa647e8ce8d915ca463	ASV-290	0	1.88379e-06	0	0	k__Bacteria	0.971451
655f4529bf898dc3bb1ba0387047a563	ASV-291	0	1.88379e-06	0	0	k__Bacteria	0.913646
2327006c240f8fa3f0d731cc4f63ab56	ASV-292	0	1.88379e-06	0	0	k__Bacteria	0.989959
51ebbf02a6e112deebb9d1326cafa8e2	ASV-293	1.75016e-06	0	0	0	k__Bacteria; p__Pseudomonadota; c__Alphaproteobacteria; o__Sphingomonadales; f__Sphingomonadaceae; g__Rhizorhabdus	0.986488
4ce0189a98da710ef530df9f83894138	ASV-294	0	0	1.12885e-06	0	k__Bacteria; p__Pseudomonadota; c__Gammaproteobacteria; o__Xanthomonadales; f__Xanthomonadaceae; g__Pseudoxanthomonas; s__indica	0.972192
4cc1a72685ec612c62e5061d3277ce33	ASV-295	0	0	1.12885e-06	0	k__Bacteria	0.976903
04ceb6655e7e86aff43722736929bf4c	ASV-296	0	0	1.12885e-06	0	k__Bacteria; p__Cyanobacteriota; c__Cyanophyceae	0.999952
55f4666981cebb0821300e8e515c3e3f	ASV-297	0	0	0	1.89524e-06	k__Bacteria	0.943915
493894c635f85d11591238763c89c37e	ASV-298	0	0	0	1.89524e-06	k__Bacteria; p__Pseudomonadota; c__Gammaproteobacteria; o__Xanthomonadales; f__Xanthomonadaceae; g__Pseudoxanthomonas; s__indica	0.97253
8df0fd3d036ff32dad678c55eaaf6268	ASV-299	0	1.41284e-06	0	0	k__Bacteria; p__Pseudomonadota; c__Alphaproteobacteria; o__Hyphomicrobiales	0.999859
beb6ed6e07b9469817565ecacdd4d410	ASV-300	1.31262e-06	0	0	0	k__Bacteria	0.950313
52ac10d689008d111c5fccd3acebaaf1	ASV-301	1.31262e-06	0	0	0	k__Bacteria	0.954244
2fbb13549d9e7eb6700c5aab19084bad	ASV-302	1.31262e-06	0	0	0	k__Bacteria; p__Pseudomonadota; c__Gammaproteobacteria; o__Xanthomonadales; f__Rhodanobacteraceae; g__Dokdonella; s__kunshanensis	0.741255
90884e53046548a3b49a2cb519154c42	ASV-303	0	0	7.52567e-07	0	k__Bacteria	0.961215
41f3a48cd3b3c493b1ce09383eb7b5af	ASV-304	0	0	0	1.26349e-06	k__Bacteria	0.9769
80918c70dd11f5d26d8700925c65afad	ASV-305	0	0	0	1.26349e-06	k__Bacteria; p__Pseudomonadota; c__Betaproteobacteria	0.799226
a4f758a1b3d15d21ad089789f5d957bb	ASV-306	0	9.41895e-07	0	0	k__Bacteria	0.961787
699cac150e8516f2e8f42259878e682c	ASV-307	0	9.41895e-07	0	0	k__Eukaryota; p__Plantae; c__Liliopsida; o__Poales; f__Poaceae; g__Zea; s__mays	0.999994
845d0050dfc0a7fae75bcf37a362f58d	ASV-308	8.75082e-07	0	0	0	k__Bacteria	0.957464
222aff71787911e29d2583e7285922ef	ASV-309	8.75082e-07	0	0	0	k__Bacteria	0.803278
