# Supplementary material for: Genetic and species rearrangements in microbial consortia impact biodegradation potential
Source: ISME J. 2025 Jan 25;19(1):wraf014. doi: 10.1093/ismejo/wraf014 (PMC11892951; doi:10.1093/ismejo/wraf014)
Supplement: Table_S2_v8_wraf014 [file table_s2_v8_wraf014.xlsx]

## Sheet: Hoja1
Supplementary Table S2: Statistics for the long-reads based metaFlye assembly
Sample	Total length	Fragments	Fragments N50	Largest fragment	Mean coverage
MPO984	54,790,806	951	228	6,759,041	97
MPO977	74,437,982	2039	90.8	3,415,967	97
IBU-34	46,537,218	616	234	5,091,064	250
IBU-38	64,146,660	2296	100	6,563,390	150
