# Supplementary material for: Genetic and species rearrangements in microbial consortia impact biodegradation potential
Source: ISME J. 2025 Jan 25;19(1):wraf014. doi: 10.1093/ismejo/wraf014 (PMC11892951; doi:10.1093/ismejo/wraf014)
Supplement: Table_S3_v8_wraf014 [file table_s3_v8_wraf014.xlsx]

## Sheet: Hoja1
Supplementary Table S3. DAS-Tool-refined bins obtained from the IBU-degrading consortia.
Bin	Sample of origin	gtdbtk	Proposed taxonomic classification	Completeness	contamination	strain heterogeneity	genome size (bp)	scaffolds	longest scaffold	GC	16S?	Relative abundance normalized in its sample (%)
ibu34_concoct.0	34ibu	d__Bacteria;p__Pseudomonadota;c__Gammaproteobacteria;o__Pseudomonadales;f__Pseudomonadaceae;g__Pseudomonas_E;s__Pseudomonas_E paralcaligenes	Pseudomonas paralcaligenes	54.87	1.44	33.33	5067905	51	538111	66.80	Yes	1.81089
ibu34_concoct.12_sub	34ibu	Unclassified Bacteria	unclassified	4.96	0.00	0.00	3589894	91	266735	67.27	Yes	1.28276
ibu34_concoct.26	34ibu	d__Bacteria;p__Pseudomonadota;c__Alphaproteobacteria;o__Sphingomonadales;f__Sphingomonadaceae;g__Rhizorhabdus;s__Rhizorhabdus wittichii	Rhizorhabdus wittichii	0.00	0.00	0.00	4670294	78	310751	68.40	Yes	0.270911
ibu34_concoct.32	34ibu	d__Bacteria;p__Pseudomonadota;c__Gammaproteobacteria;o__Xanthomonadales;f__Xanthomonadaceae;g__Stenotrophomonas;s__Stenotrophomonas acidaminiphila	Stenotrophomonas sp.	59.60	1.92	0.00	3847563	62	417568	69.08	Yes	1.41947
ibu34_concoct.37	34ibu	d__Bacteria;p__Pseudomonadota;c__Gammaproteobacteria;o__Burkholderiales;f__Burkholderiaceae;g__Achromobacter;s__Achromobacter xylosoxidans	Achromobacter xylosoxidans	91.35	0.93	66.67	7387446	37	5091064	67.47	Yes	50.3089
ibu34_concoct.41	34ibu	d__Bacteria;p__Pseudomonadota;c__Alphaproteobacteria;o__Rhizobiales;f__Rhizobiaceae;g__Ochrobactrum;s__Ochrobactrum anthropi	Brucella anthropi	89.48	0.00	0.00	4810752	2	2834005	56.18	Yes	9.80054
ibu34_concoct.49	34ibu	d__Bacteria;p__Pseudomonadota;c__Alphaproteobacteria;o__Rhizobiales;f__Rhizobiaceae;g__Shinella;s__Shinella zoogloeoides_A	Shinella sp.	94.14	0.00	0.00	5850746	5	3641733	64.75	Yes	0.963856
ibu34_concoct.51	34ibu	d__Bacteria;p__Pseudomonadota;c__Alphaproteobacteria;o__Sphingomonadales;f__Sphingomonadaceae;g__Caenibius;s__Caenibius sp019803445	Caenibius sp.	83.78	2.34	0.00	3568776	6	3288139	63.11	Yes	38.1156
ibu34_maxbin2_IBU34.005_sub	34ibu	Unclassified	unclassified	0.16	0.00	0.00	790349	23	132159	67.68	Yes	0.0440122
ibu38_concoct.100	38ibu	d__Bacteria;p__Pseudomonadota;c__Gammaproteobacteria;o__Burkholderiales;f__Burkholderiaceae;g__Achromobacter;s__Achromobacter xylosoxidans	Achromobacter xylosoxidans	94.14	22.91	67.11	10240168	182	6563390	67.67	Yes	51.9608
ibu38_concoct.107	38ibu	d__Bacteria;p__Bacillota;c__Bacilli;o__Staphylococcales;f__Staphylococcaceae;g__Staphylococcus;s__	Staphylococcus sp.	14.66	2.87	39.13	2069226	149	84091	37.62	Yes	0.00658908
ibu38_concoct.164_sub	38ibu	d__Bacteria;p__Pseudomonadota;c__Gammaproteobacteria;o__Xanthomonadales;f__Xanthomonadaceae;g__Pseudoxanthomonas_A;s__Pseudoxanthomonas_A sp024710765	Lysobacteraceae	95.08	56.09	16.89	8099172	102	1357318	68.03	Yes	5.44176
ibu38_concoct.16_sub	38ibu	d__Bacteria;p__Pseudomonadota;c__Gammaproteobacteria;o__Burkholderiales;f__Burkholderiaceae;g__Pandoraea;s__	Pandoraea sp.	8.35	0.47	0.00	1700672	140	98827	55.44	Yes	0.0920632
ibu38_concoct.196_sub	38ibu	d__Bacteria;p__Pseudomonadota;c__Alphaproteobacteria;o__Rhizobiales;f__Labraceae;g__Labrys;s__	unclassified	81.42	4.86	10.34	8900812	85	1486406	63.79		2.01235
ibu38_concoct.198	38ibu	d__Bacteria;p__Pseudomonadota;c__Alphaproteobacteria;o__Rhizobiales;f__Rhizobiaceae;g__Ochrobactrum;s__Ochrobactrum anthropi	Brucella anthropi	95.00	11.92	27.50	10287271	281	1329885	56.79	Yes (but from Pseudomonas sp.)	15.8548
ibu38_concoct.227	38ibu	d__Bacteria;p__Pseudomonadota;c__Alphaproteobacteria;o__Sphingomonadales;f__Sphingomonadaceae;g__Caenibius;s__Caenibius sp019803445	Caenibius sp.	85.81	2.88	55.56	3805871	20	1829545	63.07		31.1825
ibu38_maxbin2_IBU38.005_sub	38ibu	d__Bacteria;p__Pseudomonadota;c__Gammaproteobacteria;o__Pseudomonadales;f__Pseudomonadaceae;g__Pseudomonas_E;s__Pseudomonas_E asiatica	Pseudomonas paralcaligenes	57.91	8.85	40.19	6870841	168	188862	63.25	Yes	0.579792
ibu38_maxbin2_IBU38.006_sub	38ibu	Unclassified Bacteria	unclassified	19.78	19.83	97.01	3885445	239	93879	67.44	Yes	0.204146
MPO977_concoct.10	MPO977	d__Bacteria;p__Pseudomonadota;c__Gammaproteobacteria;o__Burkholderiales;f__Burkholderiaceae;g__Pandoraea;s__Pandoraea pnomenusa	Pandoraea pnomenusa	43.32	2.06	25.00	5244874	109	188854	65.05	Yes	0.165832
MPO977_concoct.30_sub	MPO977	d__Bacteria;p__Pseudomonadota;c__Gammaproteobacteria;o__Pseudomonadales;f__Pseudomonadaceae;g__Pseudomonas_E;s__	unclassified	7.23	0.70	16.67	1888099	107	157922	59.99	Yes	0.310429
MPO977_concoct.34	MPO977	d__Bacteria;p__Pseudomonadota;c__Alphaproteobacteria;o__Rhizobiales;f__Rhizobiaceae;g__Ochrobactrum;s__Ochrobactrum anthropi	Brucella anthropi	93.88	1.52	75.00	6374407	106	2127823	55.77	Yes	2.8418
MPO977_concoct.38_sub	MPO977	d__Bacteria;p__Pseudomonadota;c__Gammaproteobacteria;o__Xanthomonadales;f__Xanthomonadaceae;g__Stenotrophomonas;s__Stenotrophomonas acidaminiphila	Stenotrophomonas sp.	51.71	0.09	80.00	2104697	21	287371	68.47	Yes	0.605571
MPO977_concoct.48	MPO977	d__Bacteria;p__Pseudomonadota;c__Alphaproteobacteria;o__Sphingomonadales;f__Sphingomonadaceae;g__Caenibius;s__Caenibius sp019803445	Caenibius sp.	88.75	2.41	28.57	3810448	17	3415967	63.15	Yes	10.2648
MPO977_concoct.8	MPO977	d__Bacteria;p__Sumerlaeota;c__Sumerlaeia;o__Sumerlaeales;f__Sumerlaeaceae;g__;s__	unclassified	90.45	1.12	100.00	3669875	20	1281350	44.62		0.0232068
MPO977_concoct.92	MPO977	d__Bacteria;p__Pseudomonadota;c__Gammaproteobacteria;o__Burkholderiales;f__Burkholderiaceae;g__Achromobacter;s__Achromobacter xylosoxidans	Achromobacter xylosoxidans	91.69	2.79	77.78	7412871	74	1300139	67.50	Yes	43.7119
MPO977_maxbin2_MPO977.002_sub	MPO977	d__Bacteria;p__Pseudomonadota;c__Gammaproteobacteria;o__Burkholderiales;f__Burkholderiaceae;g__Bordetella_A;s__Bordetella_A sp002261185	contaminated	30.06	6.61	31.91	9502222	391	176772	60.29	Yes	4.17613
MPO977_maxbin2_MPO977.003_sub	MPO977	d__Bacteria;p__Pseudomonadota;c__Alphaproteobacteria;o__Rhizobiales;f__Labraceae;g__Labrys;s__	unclassified	38.41	1.40	10.00	8272438	277	133723	64.35	Yes (but from Rhizorhabdus sp.)	14.3334
MPO977_maxbin2_MPO977.009_sub	MPO977	d__Bacteria;p__Pseudomonadota;c__Gammaproteobacteria;o__Xanthomonadales;f__Xanthomonadaceae;g__Stenotrophomonas;s__Stenotrophomonas acidaminiphila	Stenotrophomonas sp.	41.88	1.83	11.11	2419935	63	610432	69.66		0.902859
MPO977_maxbin2_MPO977.010	MPO977	d__Bacteria;p__Pseudomonadota;c__Gammaproteobacteria;o__Xanthomonadales;f__Xanthomonadaceae;g__Pseudoxanthomonas_A;s__Pseudoxanthomonas_A sp024710765	Pseudoxanthomonas sp.	91.33	9.47	61.36	5071581	45	1657017	67.46	Yes	3.64002
MPO984_concoct.12_sub	MPO984	d__Bacteria;p__Pseudomonadota;c__Gammaproteobacteria;o__Burkholderiales;f__Burkholderiaceae;g__Bordetella;s__Bordetella bronchiseptica_F	Bordetella sp.	71.08	5.96	20.00	5527958	82	493418	68.18	Yes	0.917189
MPO984_concoct.14	MPO984	d__Bacteria;p__Pseudomonadota;c__Gammaproteobacteria;o__Burkholderiales;f__Burkholderiaceae;g__Achromobacter;s__Achromobacter xylosoxidans	Achromobacter xylosoxidans	95.38	0.47	0.00	6769760	2	6759041	67.41		8.85621
MPO984_concoct.22	MPO984	d__Bacteria;p__Pseudomonadota;c__Alphaproteobacteria;o__Rhizobiales;f__Rhizobiaceae;g__Ochrobactrum;s__Ochrobactrum anthropi	Brucella anthropi	30.86	0.58	0.00	3878111	74	371303	56.20	Yes	0.437215
MPO984_concoct.34	MPO984	d__Bacteria;p__Pseudomonadota;c__Alphaproteobacteria;o__Sphingomonadales;f__Sphingomonadaceae;g__Rhizorhabdus;s__Rhizorhabdus wittichii	Rhizorhabdus wittichii	88.57	2.26	0.00	5323551	5	5297708	68.12	Yes	84.33
MPO984_concoct.45	MPO984	d__Bacteria;p__Pseudomonadota;c__Alphaproteobacteria;o__Rhizobiales;f__Xanthobacteraceae;g__Afipia;s__	unclassified	50.98	0.00	0.00	5406627	46	514983	61.35	Yes	0.333521
MPO984_concoct.50	MPO984	d__Bacteria;p__Pseudomonadota;c__Gammaproteobacteria;o__Pseudomonadales;f__Pseudomonadaceae;g__Pseudomonas_E;s__Pseudomonas_E inefficax	Pseudomonas sp.	92.45	5.98	90.00	7288453	66	799255	62.65	Yes	0.093022
MPO984_maxbin2_MPO984.006_sub	MPO984	d__Bacteria;p__Pseudomonadota;c__Alphaproteobacteria;o__Sphingomonadales;f__Sphingomonadaceae;g__Caenibius;s__	unclassified	76.52	8.61	7.69	5612611	94	974729	65.50	Yes	2.6385
MPO984_maxbin2_MPO984.007	MPO984	d__Bacteria;p__Pseudomonadota;c__Alphaproteobacteria;o__Sphingomonadales;f__Sphingomonadaceae;g__Caenibius;s__Caenibius sp019803445	Caenibius sp.	91.85	1.71	0.00	3471164	19	1361171	63.26	Yes	0.590697
		Caenibius tardaugens antes era novosbingobium, y novosphingobium es de la misma familia que rhizorhabdus (sphingomonadaceae). Todo se reorganizó aquí: https://www.frontiersin.org/journals/microbiology/articles/10.3389/fmicb.2020.00468/full
		Caenibius tardaugens; Novosphingobium tardaugens
		Rhizorhabdus wittichii; Sphingomonas wittichii
