# Supplementary material for: Genetic and species rearrangements in microbial consortia impact biodegradation potential
Source: ISME J. 2025 Jan 25;19(1):wraf014. doi: 10.1093/ismejo/wraf014 (PMC11892951; doi:10.1093/ismejo/wraf014)
Supplement: Table_S4_v8_wraf014 [file table_s4_v8_wraf014.xlsx]

## Sheet: Hoja1
Supplementary Table S4: Single nucleotide polymorphisms (SNPs) found in the ipf gene sequences in sample MPO984.
Reference	Position (nt)	TYPE	REF	ALT	EVIDENCE	FTYPE	STRAND	NT_POS	AA_POS	EFFECT	LOCUS_TAG	PRODUCT	Sample
NZ_CP059320.1	750	snp	C	G	G:182 C:5	CDS	-	835/1584	279/527	missense_variant c.835G>C p.Val279Leu	DBJJOCEN_00001	IpfF	MPO984
NZ_CP059320.1	4085	snp	G	C	C:174 G:3	CDS	-	1079/1293	360/430	missense_variant c.1079C>G p.Ala360Gly	DBJJOCEN_00005	IpfA	MPO984
NZ_CP059320.1	4251	snp	T	C	C:184 T:0	CDS	-	913/1293	305/430	missense_variant c.913A>G p.Thr305Ala	DBJJOCEN_00005	IpfA	MPO984
NZ_CP059320.1	4394	snp	A	G	G:167 A:1	CDS	-	770/1293	257/430	missense_variant c.770T>C p.Leu257Ser	DBJJOCEN_00005	IpfA	MPO984
